# Supplementary material for: Oral history as a citizen science tool to understand biodiversity loss and environmental changes: on firefly extirpation in Morelia, Michoacán, Mexico
Source: PeerJ. 2025 May 5;13:e19413. doi: 10.7717/peerj.19413 (PMC12060901; doi:10.7717/peerj.19413)
Supplement: Supplemental Information 1 — Answers were synthesized, standardized and translated for this article. [file peerj-13-19413-s001.csv]

ID	Generation	Sex	Q1	Q1.1	Q2	Q2.1	Q2.2	Q3	Q3.1	Q4	Q5	Q6	Q7	Q7.1	Q8	Q8.1	Q9	Q9.1	Q10	Q10.1	Q11	Q11.1	Q12	Q12.1	Q12.2	Q13	Q13.1	Q13.2	Q13.3	Q14
P1	Youngest	F	Yes	By their light	Yes	Beautiful	NA	Yes	Arko San Pedro	5 years ago	Only once	Few	Yes	Decreased	Nothing has changed	Nothing has changed	Yes	Urban growth	No	There are no good conditions	Don't know	NA	Don't know	Don't know	NA	No	NA	NA	NA	Yes
P2	Youngest	F	Yes	By their light	Yes	Emotionally	NA	No	-	Never seen	NA	NA	NA	NA	NA	NA	No	Hasn't noticed changes	No	There are no good conditions	Yes	By their ecosystem function	Yes	Environmental value	NA	No	NA	NA	NA	Yes
P3	Youngest	F	Yes	By their light	Yes	Magical	NA	No	-	Never seen	NA	NA	NA	NA	NA	NA	Yes	Urban growth	No	There are no good conditions	Yes	By their ecosystem function	Yes	Aesthetic value	NA	No	NA	NA	NA	Yes
P4	Youngest	M	Yes	By their light	Yes	Beautiful	NA	No	-	Never seen	NA	NA	NA	NA	NA	NA	No	Hasn't noticed changes	No	There are no good conditions	Yes	By their ecosystem function	Yes	Environmental value	NA	No	NA	NA	NA	Yes
P5	Youngest	F	Yes	By their light	Yes	Amazing	NA	No	-	Never seen	NA	NA	NA	NA	NA	NA	Yes	Urban growth	No	There are no good conditions	Yes	By their ecosystem function	Yes	Aesthetic value	NA	No	NA	NA	NA	Yes
P6	Middle	F	Yes	By their light	Yes	Curiosity	NA	Yes	Lomas de la Huerta	10 years ago	Sometimes	Few	Yes	Decreased	Buildings	Yes	Yes	Urban growth	Yes	There are no good conditions	Don't know	NA	No	They aren't important	NA	No	NA	NA	NA	No
P7	Middle	M	Yes	By their light	Yes	Beautiful	NA	No	-	Never seen	NA	NA	NA	NA	NA	NA	Yes	Urban growth	Don't know	Don't know	Yes	By their ecosystem function	Yes	Environmental value	NA	No	NA	NA	NA	Yes
P8	Middle	F	Yes	By their light	Yes	Fear	NA	Yes	Atrás de Bodega	Last season	Frecuently	Many	Yes	Decreased	Buildings	Yes	Yes	Urban growth	No	There are no good conditions	Yes	By their role on food webs	Yes	Environmental value	NA	No	NA	NA	NA	Yes
P9	Middle	F	Yes	By their light	Yes	Beautiful	NA	No	-	Never seen	NA	NA	NA	NA	NA	NA	Yes	Urban growth	Yes	Yes, there are good conditions	Yes	By their ecosystem function	Yes	Emotional value	NA	No	NA	NA	NA	Yes
P10	Middle	F	Yes	By their light	Yes	Beautiful	NA	Yes	Vergel	5 years ago	Only once	Many	NA	NA	Buildings	Yes	Yes	Deforestation	No	There are no good conditions	Don't know	NA	Don't know	Don't know	NA	No	NA	NA	NA	No
P11	Middle	M	Yes	By their light	Yes	Pleasant	NA	No	-	Never seen	NA	NA	NA	NA	NA	NA	Yes	Urban growth	No	There are no good conditions	Yes	By their role on food webs	Yes	Emotional value	NA	No	NA	NA	NA	No
P12	Middle	F	Yes	By their light	Yes	Beautiful	NA	Yes	Piedra Lisa	Last season	Only a few times	Few	Yes	Decreased	Buildings	Yes	Yes	Urban growth	Yes	Yes, it would be fine	Yes	By their ecosystem function	Yes	Cultural value	NA	No	NA	NA	NA	Yes
P13	Middle	M	Yes	By their light	Yes	Fear	NA	Yes	Fracc. Heroes Republicanos	Last season	Only a few times	Many	Yes	Increased	Buildings	Yes	Yes	Urban growth	Yes	Yes, it would be fine	Yes	By their ecosystem function	Yes	Aesthetic value	NA	No	NA	NA	NA	Yes
P14	Middle	M	Yes	By their light	Yes	Beautiful	NA	Yes	Metrópolis 2	Last season	Frecuently	Many	No	Nothing has changed	Crops	Yes	Yes	Urban growth	No	There are no good conditions	Yes	By their ecosystem function	Yes	Aesthetic value	NA	No	NA	NA	NA	No
P15	Middle	M	Yes	By their light	Yes	Beautiful	NA	Yes	Metrópolis 3	Last season	Frecuently	Many	No	Nothing has changed	Crops	Yes	Yes	Urban growth	No	There are no good conditions	Yes	By their ecosystem function	Yes	Aesthetic value	NA	No	NA	NA	NA	No
P16	Middle	M	Yes	By their light	Yes	Beautiful	NA	Yes	Cointzio	Last season	Frecuently	Many	No	Nothing has changed	Nothing has changed	Nothing has changed	Yes	Urban growth	No	There are no good conditions	Yes	By their ecosystem function	No	They aren't important	NA	No	NA	NA	NA	No
P17	Oldest	F	Yes	By their light	Yes	Beautiful	NA	No	-	Never seen	NA	NA	NA	NA	NA	NA	Yes	Urban growth	Yes	Yes, there are good conditions	Yes	By their ecosystem function	Yes	Environmental value	NA	No	NA	NA	NA	Yes
P18	Oldest	F	Yes	By their light	Yes	Beautiful	NA	No	-	Never seen	NA	NA	NA	NA	NA	NA	Yes	Urban growth	Don't know	Don't know	Don't know	NA	Yes	Aesthetic value	NA	No	NA	NA	NA	Yes
P19	Oldest	F	Yes	By their light	Yes	Beautiful	NA	Yes	Estadio morelos	Last season	Only a few times	Many	Yes	Decreased	All the options	Yes	Yes	Pollution	No	There are no good conditions	Yes	By their intrinsic value	Yes	Environmental value	NA	No	NA	NA	NA	Yes
P20	Oldest	F	Yes	By their light	Yes	Satisfactory	NA	Yes	Monumento Lázaro Cárdenas	50 years ago or more	Only a few times	Many	No	Nothing has changed	All the options	Yes	Yes	Pollution	No	There are no good conditions	Yes	By their intrinsic value	Yes	Aesthetic value	NA	No	NA	NA	NA	Yes
P21	Oldest	F	Yes	By their light	Yes	Amazing	NA	Yes	Zirahuen	5 years ago	Never seen again	Some	Yes	Decreased	Buildings	Yes	Yes	Urban growth	Yes	Yes, it would be fine	Yes	By their ecosystem function	Yes	Aesthetic value	NA	No	NA	NA	NA	No
P22	Oldest	M	Yes	By their light	Yes	Beautiful	NA	Yes	Colonia Independencia	50 years ago or more	Never seen again	Some	Yes	Decreased	Buildings	Yes	Yes	Urban growth	Yes	Yes, it would be fine	Yes	By their intrinsic value	Don't know	Don't know	NA	No	NA	NA	NA	Yes
P23	Youngest	F	Yes	By their light	Yes	Beautiful	NA	Yes	Quinceo	Last season	Only once	Few	NA	NA	Nothing has changed	Nothing has changed	No	Hasn't noticed changes	NA	NA	Don't know	NA	Yes	Aesthetic value	NA	No	NA	NA	NA	No
P24	Youngest	F	Yes	By their light	Yes	Emotionally	NA	No	-	Never seen	NA	NA	NA	NA	NA	NA	No	Hasn't noticed changes	Don't know	Don't know	Yes	By their ecosystem function	Don't know	Don't know	NA	No	NA	NA	NA	No
P25	Youngest	M	Yes	By their light	Other media	NA	Yes	NA	-	NA	NA	NA	NA	NA	NA	NA	Yes	Urban growth	No	There are no good conditions	Don't know	NA	Yes	Aesthetic value	NA	NA	NA	NA	NA	Yes
P26	Youngest	F	Yes	By their light	Yes	Beautiful	NA	No	-	Never seen	NA	NA	NA	NA	NA	NA	Yes	Urban growth	No	There are no good conditions	Don't know	NA	Yes	Aesthetic value	NA	No	NA	NA	NA	No
P27	Youngest	M	Yes	By their light	Yes	Funny	NA	Yes	Quinceo	Last season	Only once	Few	NA	NA	Nothing has changed	Nothing has changed	No	Hasn't noticed changes	NA	NA	Yes	By their ecosystem function	Yes	Emotional value	NA	Yes	Que antes veían muchas luciérnagas ahí	Grandparents	>20 years ago	No
P28	Youngest	M	Yes	By their light	Yes	Nice	NA	Yes	Campo Nubes	Last season	Frecuently	Few	Yes	Disappeared	All the options	Yes	Yes	Pollution	Yes	Yes, it would be fine	Yes	By their ecosystem function	Yes	Aesthetic value	NA	No	NA	NA	NA	Yes
P29	Youngest	M	No	NA	Does not know them	NA	NA	NA	-	NA	NA	NA	NA	NA	NA	NA	No	Hasn't noticed changes	NA	NA	NA	NA	NA	NA	NA	No	NA	NA	NA	Did no answer the question
P30	Youngest	F	Yes	By their light	Yes	Beautiful	NA	Yes	La Planta	Last season	Sometimes	Some	Yes	Increased	Buildings	Yes	No	Hasn't noticed changes	No	There are no good conditions	Yes	By their intrinsic value	Yes	Emotional value	NA	No	NA	NA	NA	Yes
P31	Youngest	M	Yes	By their light	Yes	Emotionally	NA	Yes	Emiliano Zapata	Last season	Frecuently	Few	Yes	Decreased	Nothing has changed	Nothing has changed	No	Hasn't noticed changes	NA	NA	Yes	By their intrinsic value	Yes	Aesthetic value	NA	Yes	Que habían más luciérnagas	Grandmother	About 5 years ago	No
P32	Youngest	M	Yes	By their light	Yes	Beautiful	NA	Yes	Villas del pedregal	5 years ago	Sometimes	Few	Yes	Decreased	Artificial lighting	Yes	Yes	Urban growth	NA	NA	Don't know	NA	Yes	Aesthetic value	NA	Yes	Que en los pueblos y grangas se veían mucho en la noche	Grandparents	>20 years ago	No
P33	Youngest	F	Yes	By their light	Yes	Beautiful	NA	Yes	La Aldea	Last season	Frecuently	Many	Yes	Decreased	Nothing has changed	Nothing has changed	No	Hasn't noticed changes	NA	NA	Yes	By their ecosystem function	Yes	Emotional value	NA	No	NA	NA	NA	Yes
P34	Youngest	M	Yes	By their light	Other media	NA	Yes	NA	-	NA	NA	NA	NA	NA	NA	NA	Yes	Urban growth	No	There are no good conditions	Yes	By their role on food webs	Yes	Environmental value	NA	No	NA	NA	NA	Did no answer the question
P35	Youngest	M	Yes	By their light	Yes	Beautiful	NA	Yes	Mil Cumbres	Last season	Only a few times	Few	Yes	Decreased	Nothing has changed	Nothing has changed	Yes	Urban growth	No	There are no good conditions	Yes	By their ecosystem function	Yes	Aesthetic value	NA	NA	NA	NA	NA	Yes
P36	Youngest	M	Yes	By their light	Yes	Beautiful	NA	Yes	Mil Cumbres	Last season	Only once	Few	NA	NA	Nothing has changed	Nothing has changed	Yes	Urban growth	No	There are no good conditions	Yes	By their ecosystem function	Yes	Aesthetic value	NA	NA	NA	NA	NA	Yes
P37	Youngest	M	Yes	By their light	Yes	Amazing	NA	Yes	En el Planetario	Last season	Only once	Few	NA	NA	Nothing has changed	Nothing has changed	Yes	Deforestation	No	There are no good conditions	Yes	By their ecosystem function	Yes	Aesthetic value	NA	No	NA	NA	NA	No
P38	Youngest	F	Yes	By their light	Other media	NA	Yes	NA	-	NA	NA	NA	NA	NA	NA	NA	Yes	Urban growth	Don't know	Don't know	Don't know	NA	Yes	Aesthetic value	NA	No	NA	NA	NA	Did no answer the question
P39	Youngest	M	Yes	By their light	Other media	NA	Yes	NA	-	NA	NA	NA	NA	NA	NA	NA	Yes	Urban growth	Don't know	Don't know	Yes	By their ecosystem function	Yes	Environmental value	NA	No	NA	NA	NA	Did no answer the question
P40	Youngest	F	Yes	By their light	Yes	Magical	NA	Yes	Valle Real	Last season	Frecuently	Few	Yes	Decreased	Buildings	Yes	Yes	Urban growth	NA	NA	Yes	By their ecosystem function	Yes	Aesthetic value	NA	No	NA	NA	NA	Yes
P41	Youngest	M	Yes	By their light	Yes	Beautiful	NA	Yes	En la salida a Charo	5 years ago	Only once	Many	NA	NA	Other	Yes	Yes	Urban growth	No	There are no good conditions	Yes	By their ecosystem function	Yes	Emotional value	NA	No	NA	NA	NA	Yes
P42	Youngest	F	Yes	By their light	Yes	Beautiful	NA	Yes	Cointzio	5 years ago	Only a few times	Few	Yes	Decreased	Buildings	Yes	No	Hasn't noticed changes	NA	NA	Yes	By their ecosystem function	Yes	Emotional value	NA	Yes	Que tenían una sustancia que quemaba	Mother	About 10 years ago	No
P43	Youngest	M	Yes	By their light	Yes	Nice	NA	Yes	Nueva Esperanza	5 years ago	Only a few times	Few	Yes	Decreased	Artificial lighting	Yes	Yes	Urban growth	NA	NA	Yes	By their ecosystem function	Yes	Emotional value	NA	Yes	Que antes veían muchas lucierngas	Parents	>20 years ago	No
P44	Youngest	F	Yes	By their light	Yes	Nice	NA	Yes	Atécuaro	10 years ago	Never seen again	Few	NA	NA	Deforestation	Yes	Yes	Urban growth	Yes	Yes, there are good conditions	Yes	By their ecosystem function	Yes	Aesthetic value	NA	Yes	Que solían ver muchas luciérnagas en Atécuaro	Grandparents	>50 years ago	No
P45	Youngest	F	Yes	By their light	Yes	Beautiful	NA	No	-	Never seen	NA	NA	NA	NA	NA	NA	Yes	Urban growth	Yes	Yes, it would be fine	Don't know	NA	Yes	Aesthetic value	NA	No	NA	NA	NA	No
P46	Youngest	F	Yes	By their light	Yes	Beautiful	NA	No	-	Never seen	NA	NA	NA	NA	NA	NA	Yes	Urban growth	No	There are no good conditions	Yes	By their ecosystem function	Yes	Aesthetic value	NA	No	NA	NA	NA	No
P47	Youngest	F	No	NA	Does not know them	NA	NA	NA	-	NA	NA	NA	NA	NA	NA	NA	No	Hasn't noticed changes	NA	NA	NA	NA	NA	NA	NA	No	NA	NA	NA	Did no answer the question
P48	Youngest	F	Yes	By their light	Yes	Beautiful	NA	Yes	Unidad Satélite	5 years ago	Never seen again	Few	Yes	Disappeared	Buildings	Yes	Yes	Urban growth	NA	NA	Yes	By their ecosystem function	Yes	Emotional value	NA	No	NA	NA	NA	Yes
P49	Youngest	F	Yes	By their light	Other media	NA	Yes	NA	-	NA	NA	NA	NA	NA	NA	NA	Yes	Urban growth	Yes	Yes, there are good conditions	Yes	By their ecosystem function	Yes	Aesthetic value	NA	No	NA	NA	NA	Did no answer the question
P50	Youngest	M	Yes	By their light	Yes	Wonderful	NA	Yes	Buenos Aires, La Aldea, Villas de Oriente	5 years ago	Only a few times	Some	No	Nothing has changed	Habitat loss	Yes	Yes	Urban growth	Yes	Yes, it would be fine	Yes	By their role on food webs	Yes	Environmental value	NA	No	NA	NA	NA	Yes
P51	Youngest	F	Yes	By their light	Other media	NA	Yes	NA	-	NA	NA	NA	NA	NA	NA	NA	Yes	Urban growth	Yes	Yes, it would be fine	Yes	By their ecosystem function	Yes	Aesthetic value	NA	No	NA	NA	NA	Yes
P52	Youngest	M	Yes	By their light	Yes	Beautiful	NA	No	-	Never seen	NA	NA	NA	NA	NA	NA	Yes	Urban growth	Yes	Yes, there are good conditions	Yes	By their ecosystem function	Yes	Environmental value	NA	No	NA	NA	NA	No
P53	Middle	F	Yes	By their light	Yes	Emotionally	NA	Yes	Francisco Villa	15 years	Never seen again	Many	Yes	Disappeared	Buildings	Yes	Yes	Urban growth	No	There are no good conditions	Yes	By their ecosystem function	Yes	Emotional value	NA	No	NA	NA	NA	No
P54	Middle	M	Yes	By their light	Other media	NA	No	NA	-	NA	NA	NA	NA	NA	NA	NA	Yes	Urban growth	Yes	Yes, it would be fine	Yes	By their ecosystem function	No	They aren't important	No he tenido un acercamiento con ellas	Yes	Que en su infancia las veía mucho	Father	>20 years ago	Did no answer the question
P55	Middle	M	Yes	By their light	Other media	NA	Yes	NA	-	NA	NA	NA	NA	NA	NA	NA	Yes	Road infrastructure	No	There are no good conditions	Don't know	NA	Don't know	Don't know	NA	No	NA	NA	NA	Did no answer the question
P56	Middle	M	Yes	By their light	Yes	Nice	NA	Yes	Bosque Cuahutémoc, Lazaro Cardenas, Punhuato	Last season	Only once	Few	No	Nothing has changed	Buildings	Yes	Yes	Urban growth	No	There are no good conditions	Yes	By their ecosystem function	Yes	Aesthetic value	NA	No	NA	NA	NA	Yes
P57	Middle	F	Yes	By their light	Yes	Emotionally	NA	Yes	Metrópolis	Last season	Only once	Few	NA	NA	Nothing has changed	Nothing has changed	Yes	Climate change	Yes	Yes, it would be fine	Yes	By their ecosystem function	Yes	Aesthetic value	NA	No	NA	NA	NA	Yes
P58	Middle	F	Yes	By their light	Yes	Emotionally	NA	No	-	Never seen	NA	NA	NA	NA	NA	NA	Yes	Urban growth	Yes	Yes, there are good conditions	Don't know	NA	Yes	Emotional value	NA	Yes	Que antes era puro bosque y había muchas luciérnagas	Grandmother, mother	>20 years ago	Did no answer the question
P59	Middle	M	Yes	By their light	Yes	Emotionally	NA	Yes	Parian	5 years ago	Only a few times	Few	Yes	Decreased	Buildings	Yes	Yes	Urban growth	No	There are no good conditions	Don't know	NA	Yes	Aesthetic value	NA	Yes	Que ya iba a empazar a llover porque empezaban a salir las luciérnagas	NA	>20 years ago	Yes
P60	Middle	F	Yes	By their light	Other media	NA	Yes	NA	-	NA	NA	NA	NA	NA	NA	NA	Yes	Climate change	No	There are no good conditions	Yes	By their ecosystem function	Yes	Aesthetic value	NA	No	NA	NA	NA	Did no answer the question
P61	Middle	F	Yes	By their light	Yes	Fear	NA	Yes	20 de Noviembre	Last season	Only once	Few	NA	NA	Buildings	Yes	Yes	Urban growth	NA	NA	Yes	By their role on food webs	Yes	Environmental value	NA	No	NA	NA	NA	Yes
P62	Middle	F	Yes	By their light	Yes	Beautiful	NA	Yes	Santa Maria, Atrás de Costco	Last season	Frecuently	Many	Yes	Disappeared	Buildings	Yes	Yes	Urban growth	No	There are no good conditions	Yes	As bioindicators	Yes	Cultural value	NA	Yes	Que se relacionan con sitios con bastante humedad y lluvia	Parents	>20 years ago	Yes
P63	Middle	F	Yes	By their light	Yes	Beautiful	NA	No	-	Never seen	NA	NA	NA	NA	NA	NA	Yes	Urban growth	No	There are no good conditions	Yes	By their ecosystem function	Yes	Emotional value	NA	Yes	Que antes de las construcciones en la parte sur de Morelia se veáan muchísimas	Mother	>20 years ago	Yes
P64	Middle	F	Yes	By their light	Yes	Amazing	NA	Yes	Arrollo Colorado y Fresnos	Last season	Only a few times	Many	Yes	Decreased	Nothing has changed	Nothing has changed	Yes	Urban growth	No	There are no good conditions	Yes	As bioindicators	Yes	Environmental value	NA	No	NA	NA	NA	Yes
P65	Middle	F	Yes	By their light	Other media	NA	Yes	NA	-	NA	NA	NA	NA	NA	NA	NA	Yes	Urban growth	No	There are no good conditions	Yes	By their role on food webs	Yes	Aesthetic value	NA	No	NA	NA	NA	Did no answer the question
P66	Middle	F	Yes	By their light	Yes	Emotionally	NA	Yes	Emiliano Zapata	Last season	Only a few times	Few	Yes	Decreased	Buildings	Yes	Yes	Urban growth	NA	NA	Yes	By their role on food webs	Yes	Emotional value	NA	No	NA	NA	NA	Yes
P67	Middle	M	Yes	By their light	Yes	Curiosity	NA	Yes	Fraccionamiento Vergel, Emiliano Zapata	Last season	Only a few times	Few	Yes	Decreased	Buildings	Yes	Yes	Urban growth	NA	NA	Yes	By their ecosystem function	Yes	Emotional value	NA	Yes	Como jugaban con ellas	Brothers	>20 years ago	No
P68	Middle	F	Yes	By their light	Yes	Nice	NA	Yes	Atrás de Pepsi	20-49 years ago	Never seen again	Some	Yes	Disappeared	Buildings	Yes	Yes	Urban growth	No	There are no good conditions	Yes	By their ecosystem function	Yes	Emotional value	NA	Yes	Que en su rancho había muchas	Father	>50 years ago	Yes
P69	Middle	F	Yes	By their light	Yes	Fascinating	NA	Yes	Colonia Soledad	Last season	Frecuently	Few	Yes	Decreased	Nothing has changed	Nothing has changed	Yes	Urban growth	Yes	Yes, there are good conditions	Yes	By their ecosystem function	Yes	Aesthetic value	NA	No	NA	NA	NA	Yes
P70	Middle	F	Yes	By their light	Yes	Curiosity	NA	Yes	Panteón Municipal	15 years	Never seen again	Few	Yes	Disappeared	Buildings	Yes	Yes	Urban growth	No	There are no good conditions	Yes	By their role on food webs	Yes	Emotional value	NA	No	NA	NA	NA	Yes
P71	Middle	F	Yes	By their light	Yes	Beautiful	NA	No	-	Never seen	NA	NA	NA	NA	NA	NA	Yes	Urban growth	No	There are no good conditions	Yes	By their ecosystem function	Yes	Environmental value	NA	No	NA	NA	NA	Yes
P72	Middle	F	Yes	By their light	Yes	Funny	NA	Yes	Tres Puentes	5 years ago	Only a few times	Few	Yes	Decreased	Buildings	Yes	Yes	Urban growth	Yes	Yes, there are good conditions	Yes	By their ecosystem function	Yes	Emotional value	NA	Yes	Que se aparecían en la noche	Grandmother	>20 years ago	No
P73	Middle	F	Yes	By their light	Yes	Beautiful	NA	Yes	Panteón Municipal, Internado España Mexico	Last season	Only a few times	Few	Yes	Decreased	Nothing has changed	Nothing has changed	Yes	Urban growth	Yes	Yes, it would be fine	Yes	By their ecosystem function	Yes	Cultural value	NA	No	NA	NA	NA	Yes
P74	Middle	F	Yes	By their light	Yes	Beautiful	NA	No	-	Never seen	NA	NA	NA	NA	NA	NA	Yes	Urban growth	Yes	Yes, there are good conditions	Yes	By their ecosystem function	Yes	Emotional value	NA	No	NA	NA	NA	Yes
P75	Middle	F	Yes	By their light	Yes	Nice	NA	Yes	Salida de Quiroga	Last season	Only once	Many	NA	NA	Nothing has changed	Nothing has changed	Yes	Urban growth	Yes	There are no good conditions	Yes	By their ecosystem function	No	They aren't important	No me generaban interés (Pasaban desapercibidas)	Yes	Que hace unos años todavía se lograba ver	Neighbours	About 5 years ago	Yes
P76	Middle	M	Yes	By their light	Yes	Beautiful	NA	Yes	Rumbo a la UNAM	20-49 years ago	Never seen again	Few	Yes	Disappeared	Buildings	Yes	Yes	Urban growth	No	There are no good conditions	Yes	By their role on food webs	Yes	Aesthetic value	NA	Yes	Que eran muy bonitas	Parents	>20 years ago	Yes
P77	Middle	F	Yes	By their light	Yes	Curiosity	NA	Yes	ENES	Last season	Only a few times	Few	I don't know	I don't know	Buildings	Yes	Yes	Urban growth	Don't know	Don't know	Don't know	NA	No	They aren't important	No me generaban interés (No me parecen importantes)	No	NA	NA	NA	No
P78	Middle	F	Yes	By their light	Yes	Nice	NA	Yes	20 de Noviembre	20-49 years ago	Only a few times	Few	Yes	Decreased	Buildings	Yes	Yes	Urban growth	NA	NA	Yes	By their role on food webs	Yes	Emotional value	NA	No	NA	NA	NA	Yes
P79	Middle	M	Yes	By their light	Yes	Beautiful	NA	Yes	Bosque Cuahutémoc	Last season	Only a few times	Few	I don't know	I don't know	Nothing has changed	Nothing has changed	Yes	Urban growth	No	There are no good conditions	Yes	By their role on food webs	Yes	Environmental value	NA	No	NA	NA	NA	Yes
P80	Middle	F	No	NA	Does not know them	NA	NA	NA	-	NA	NA	NA	NA	NA	NA	NA	Yes	Urban growth	NA	NA	NA	NA	NA	NA	NA	No	NA	NA	NA	Did no answer the question
P81	Middle	M	Yes	By their light	Yes	Nice	NA	Yes	Bosque Cuahutémoc	20-49 years ago	Never seen again	Many	Yes	Disappeared	Buildings	Yes	Yes	Urban growth	No	There are no good conditions	Yes	By their ecosystem function	Yes	Emotional value	NA	No	NA	NA	NA	Yes
P82	Middle	F	Yes	By their light	Yes	Beautiful	NA	No	-	Never seen	NA	NA	NA	NA	NA	NA	Yes	Urban growth	No	There are no good conditions	Yes	By their ecosystem function	Yes	Cultural value	NA	No	NA	NA	NA	No
P83	Oldest	M	Yes	By their light	Yes	Curiosity	NA	Yes	Bosque Cuahutémoc	Last season	Sometimes	Many	Yes	Decreased	Deforestation	Yes	Yes	Urban growth	No	There are no good conditions	Yes	By their ecosystem function	Yes	Cultural value	NA	No	NA	NA	NA	Yes
P84	Oldest	F	Yes	By their light	Yes	Beautiful	NA	Yes	Prados Verdes	Last season	Frecuently	Some	Yes	Decreased	Nothing has changed	Nothing has changed	No	Hasn't noticed changes	NA	NA	Don't know	NA	Yes	Aesthetic value	NA	No	NA	NA	NA	Yes
P85	Oldest	F	Yes	By their light	Yes	Beautiful	NA	Yes	Felícitas del Rio	Last season	Frecuently	Few	Yes	Decreased	Buildings	Yes	Yes	Urban growth	NA	NA	Yes	By their ecosystem function	Yes	Aesthetic value	NA	No	NA	NA	NA	No
P86	Oldest	F	Yes	By their light	Yes	Beautiful	NA	Yes	Colonia Industrial, Las Margaritas	Last season	Only a few times	Few	Yes	Decreased	Buildings	Yes	Yes	Urban growth	NA	NA	Don't know	NA	Yes	Emotional value	NA	No	NA	NA	NA	Yes
P87	Oldest	F	Yes	By their light	Yes	Beautiful	NA	No	-	Never seen	NA	NA	NA	NA	NA	NA	Yes	Urban growth	No	There are no good conditions	Yes	By their ecosystem function	Yes	Aesthetic value	NA	No	NA	NA	NA	Yes
P88	Oldest	F	Yes	By their light	Yes	Beautiful	NA	Yes	Jardin Botánico	5 years ago	Only a few times	Some	No	Nothing has changed	Buildings	Yes	Yes	Urban growth	No	There are no good conditions	Don't know	NA	Yes	Aesthetic value	NA	No	NA	NA	NA	No
P89	Oldest	F	Yes	By their light	Yes	Beautiful	NA	Yes	La Quemada y Villas	10 years ago	Never seen again	Few	Yes	Decreased	Buildings	Yes	Yes	Urban growth	NA	NA	Don't know	NA	Yes	Aesthetic value	NA	No	NA	NA	NA	Yes
P90	Oldest	M	Yes	By their light	Yes	Amazing	NA	Yes	Lomas de Guayangareo	Last season	Only a few times	Some	Yes	Disappeared	Buildings	Yes	Yes	Urban growth	No	There are no good conditions	Yes	By their ecosystem function	Yes	Emotional value	NA	No	NA	NA	NA	Yes
P91	Oldest	M	Yes	By their light	Yes	Curiosity	NA	Yes	Santiaguito	15 years	Never seen again	Few	Yes	Disappeared	Buildings	Yes	Yes	Urban growth	No	There are no good conditions	Yes	By their ecosystem function	Yes	Aesthetic value	NA	No	NA	NA	NA	Yes
P92	Oldest	M	Yes	By their light	Yes	Beautiful	NA	Yes	Rafael Carrillo	50 years ago or more	Never seen again	Few	Yes	Disappeared	Buildings	Yes	Yes	Urban growth	No	There are no good conditions	Don't know	NA	Yes	Emotional value	NA	No	NA	NA	NA	No
P93	Oldest	F	Yes	By their light	Yes	Beautiful	NA	Yes	San Pascual	20-49 years ago	Never seen again	Many	Yes	Disappeared	Buildings	Yes	Yes	Deforestation	No	There are no good conditions	Don't know	NA	Yes	Aesthetic value	NA	No	NA	NA	NA	Yes
P94	Oldest	M	Yes	By their light	Yes	Amazing	NA	Yes	Salida Quiroga	5 years ago	Never seen again	Many	Yes	Disappeared	Buildings	Yes	Yes	Urban growth	Yes	Yes, there are good conditions	Don't know	NA	Yes	Aesthetic value	NA	No	NA	NA	NA	Yes
P95	Oldest	F	Yes	By their light	Yes	Beautiful	NA	No	-	Never seen	NA	NA	NA	NA	NA	NA	Yes	Deforestation	Yes	Yes, there are good conditions	Don't know	NA	Yes	Aesthetic value	NA	No	NA	NA	NA	Yes
P96	Oldest	M	Yes	By their light	Yes	Beautiful	NA	Yes	Policia y Tránsito, Emiliano Zapata, Quinceo	20-49 years ago	Never seen again	Many	Yes	Decreased	Buildings	Yes	Yes	Urban growth	No	There are no good conditions	Yes	By their ecosystem function	Yes	Aesthetic value	NA	Yes	Que había alumbradores	Granfather, father	>50 years ago	Yes
P97	Oldest	M	Yes	By their light	Yes	Nice	NA	No	-	Never seen	NA	NA	NA	NA	NA	NA	Yes	Urban growth	Yes	Yes, there are good conditions	Yes	By their ecosystem function	Yes	Environmental value	NA	No	NA	NA	NA	Yes
P98	Oldest	M	Yes	By their light	Yes	Beautiful	NA	Yes	Felícitas del Río	5 years ago	Never seen again	Few	Yes	Disappeared	Buildings	Yes	Yes	Urban growth	No	There are no good conditions	Yes	By their aesthetic value	Yes	Emotional value	NA	No	NA	NA	NA	No
P99	Oldest	M	Yes	By their light	Yes	Emotionally	NA	Yes	Xangari, lago de la presa Cuitzeo	Last season	Only a few times	Few	Yes	Decreased	Buildings	Yes	Yes	Urban growth	No	There are no good conditions	Yes	By their role on food webs	Yes	Emotional value	NA	Yes	Tenía muchos cuentos infantiles de luciérnagas	Mother	>20 years ago	Yes
P100	Oldest	F	Yes	By their light	Yes	Admirable	NA	Yes	Ventura Puente	50 years ago or more	Never seen again	Many	Yes	Disappeared	All the options	Yes	Yes	Urban growth	No	There are no good conditions	Yes	By their intrinsic value	Yes	Environmental value	NA	No	NA	NA	NA	Yes
P101	Oldest	F	Yes	By their light	Yes	Emotionally	NA	Yes	Avenida Universidad, Avenida Solidaridad	20-49 years ago	Never seen again	Few	Yes	Disappeared	Paving	Yes	Yes	Urban growth	No	There are no good conditions	Yes	By their ecosystem function	Yes	Emotional value	NA	No	NA	NA	NA	No
P102	Oldest	F	Yes	By their light	Yes	Curiosity	NA	Yes	Obrera	20-49 years ago	Never seen again	Few	Yes	Disappeared	Buildings	Yes	Yes	Urban growth	No	There are no good conditions	Yes	By their ecosystem function	Yes	Emotional value	NA	No	NA	NA	NA	No
P103	Oldest	M	Yes	By their light	Yes	Beautiful	NA	No	-	Never seen	NA	NA	NA	NA	NA	NA	Yes	Urban growth	Yes	Yes, there are good conditions	Yes	By their ecosystem function	No	They aren't important	No me generaban interés (No me genera algún sentimiento)	No	NA	NA	NA	Yes
P104	Oldest	M	Yes	By their light	Yes	Beautiful	NA	No	-	Never seen	NA	NA	NA	NA	NA	NA	Yes	Urban growth	No	There are no good conditions	Yes	By their ecosystem function	Yes	Aesthetic value	NA	No	NA	NA	NA	Yes
P105	Oldest	M	Yes	By their light	Yes	Funny	NA	Yes	Valle Quieto	Last season	Frecuently	Many	Yes	Decreased	Buildings	Yes	Yes	Urban growth	NA	NA	Yes	By their role on food webs	Yes	Emotional value	NA	No	NA	NA	NA	No
P106	Oldest	M	Yes	By their light	Yes	Beautiful	NA	Yes	Rincón Quieto	Last season	Frecuently	Few	Yes	Decreased	Buildings	Yes	Yes	Urban growth	NA	NA	Don't know	NA	Yes	Aesthetic value	NA	No	NA	NA	NA	Yes
P107	Oldest	F	Yes	By their light	Yes	Nice	NA	No	-	Never seen	NA	NA	NA	NA	NA	NA	Yes	Pollution	Yes	Yes, it would be fine	Yes	By their aesthetic value	Yes	Aesthetic value	NA	No	NA	NA	NA	Yes
P108	Oldest	M	Yes	By their light	Yes	Beautiful	NA	Yes	El Planetario y Templo Santiaguito	50 years ago or more	Never seen again	Few	Yes	Disappeared	Buildings	Yes	Yes	Urban growth	No	There are no good conditions	Don't know	NA	No	They aren't important	No me generaban interés (Pasaban desapercibidas)	No	NA	NA	NA	Yes
P109	Oldest	F	Yes	By their light	Yes	Interesting	NA	No	-	Never seen	NA	NA	NA	NA	NA	NA	Yes	Urban growth	No	There are no good conditions	Yes	By their ecosystem function	No	They aren't important	No me generaban interés (No me parecen importantes)	No	NA	NA	NA	No
P110	Oldest	F	Yes	By their light	Yes	Beautiful	NA	Yes	Tenencia Morelos	50 years ago or more	Never seen again	Many	Yes	Decreased	Buildings	Yes	Yes	Urban growth	No	There are no good conditions	Yes	By their ecosystem function	No	They aren't important	NA	Yes	Que no debíamos tocarlas (sacaban sarpullido)	Mother	>50 years ago	No
P111	Oldest	M	Yes	By their light	Yes	Fascinating	NA	No	-	Never seen	NA	NA	NA	NA	NA	NA	Yes	Urban growth	No	There are no good conditions	Yes	By their ecosystem function	Yes	Aesthetic value	NA	No	NA	NA	NA	Yes
P112	Oldest	M	Yes	By their light	Yes	Beautiful	NA	Yes	Emiliano Zapata	20-49 years ago	Never seen again	Many	Yes	Disappeared	Buildings	Yes	Yes	Urban growth	NA	NA	Yes	By their ecosystem function	No	They aren't important	No me gustaban	No	NA	NA	NA	Did no answer the question
